# Supplementary material for: New nomogram for predicting lymph node positivity in pancreatic head cancer
Source: Front Oncol. 2023 Jan 25;13:1053375. doi: 10.3389/fonc.2023.1053375 (PMC9907461; doi:10.3389/fonc.2023.1053375)
Supplement: Supplementary file 1 [file Table_1.xlsx]

## Sheet: Sheet1
id	LNM	Gender	Age	Tumor size	CA125	CA199	ALP	ALB	GLOB	DBIL	IBIL	WBC	NEU	PCT	MPV	PDW	TT	APTT	PT	INR	FBG	LMR	LSR	CT showing LNM
1	1	1	63	3	2.75	486.41	625.2	36.1	30	54.4	24.4	5.77	3.56	0.32	11	12.3	12.7	32.2	9.6	0.82	4.17	3.15686	1.22118	有
2	0	0	63	2.3	9.6	168.45	323.6	39.4	35.8	122.7	95.7	3.83	2.27	0.34	13	17.4	12.7	34.5	10	0.85	3.8	6.36842	1.66626	无
3	1	0	53	2.3	12.29	19.24	196	47.6	33.3	113.2	49.8	4.11	2.4	0.28	11	13.7	14.6	39.3	11	0.94	3.02	4.35484	2.25119	无
4	1	1	54	3.6	13.18	52.13	337.5	45.3	26.7	162.1	126.4	6.75	3.52	0.29	12	15.7	12.9	33.2	11.2	0.96	4.12	3.65152	1.5348	无
5	1	0	41	3	12.14	58.25	301.6	43.4	29.8	102.8	68.8	7.44	3.89	0.38	12	14.4	13.3	31.4	9.7	0.84	3.97	2.5625	2.09142	无
6	1	0	59	2	12.87	50.14	134.2	38.2	24.4	97.6	48.4	3.69	2.57	0.24	13	13	16.4	30.6	11.3	0.97	2.69	8	2.06423	无
7	1	0	53	3.5	2.69	166.04	603.5	41.9	29.8	45.9	22	7.15	4.78	0.37	12	15.4	13.8	35.5	10.5	0.9	3.78	4.89189	1.36252	无
8	1	1	46	2.5	6.23	170.42	442.9	39.5	23	139.5	63.6	8.12	4.85	0.24	13	15.9	13.5	35.5	9.9	0.85	3.88	3.60294	2.57386	无
9	1	1	63	2.2	10.69	407.4	316.6	38.6	32.2	161.2	84.8	7.77	6.47	0.21	12	15.6	12.2	35.2	10.7	0.92	4.85	3.31034	2.61917	无
10	1	1	55	3	15.41	107.95	90.3	45.4	30.7	4.4	12.5	4.23	2.5	0.14	9	10.3	12.5	29.4	10	0.86	3.38	5.44	1.70345	无
11	1	1	56	2.2	10.5	64.9	457.4	38.9	27.7	84.5	35.5	8.26	5.44	0.26	12	15.6	13	30.1	10.7	0.92	3.58	2.79167	1.53459	无
12	1	0	56	2	20.11	642.92	93.8	39.3	29.3	2.2	4.7	5.27	2.54	0.28	11.5	13.9	14.6	29.4	10.4	0.89	3.4	8.5	0.729282	无
13	0	1	66	3	17.85	800	364.4	45.5	21.3	111.7	49.3	5.04	3.14	0.31	11.7	13.9	13.5	35.6	10.3	0.88	4.25	5.7037	2.15495	无
14	1	1	44	4.2	61.47	800	774.3	37.5	28.2	234.2	60.5	10.54	8.35	0.39	8.8	11.8	12.2	32.1	11.2	0.96	4.08	2.76786	2.17295	有
15	1	1	46	3	16.89	594.76	339.7	38.3	27.1	114.8	51.9	6.96	5.24	0.45	10	13	12.4	31.7	12.5	1.07	4.55	4.09677	2.21182	有
16	1	0	54	1.7	38.66	259.25	69.3	44.7	29.9	5	15.3	3.73	2.07	0.21	10	11.9	13.5	31.7	11.1	0.95	3.48	7.1	1.28369	有
17	0	0	66	2.7	16.25	259.75	86.4	39.2	33.2	3.1	8.3	5.89	3.33	0.31	11	13	13.8	32	10.5	0.9	3.6	11.4737	0.969231	无
18	0	0	33	3.2	13.25	118.58	646.9	43.6	33.9	116.8	62.3	6.61	4.15	0.36	12.1	15.4	14	32.3	11.5	0.98	3.84	4.58537	1.90467	有
19	1	1	58	2.8	192.08	420.53	146.6	41.3	28.6	5.3	10.1	6.36	5.56	0.25	10.7	12.2	12.2	41.1	11.6	0.99	3.65	1.96154	2.13542	无
20	1	1	60	2.5	7	44.13	233.2	34.2	27.9	89.4	39.3	5.31	3.36	0.25	10.5	11.7	14.8	27.7	11.5	0.98	2.95	2.83333	2.38889	无
21	0	0	66	1.8	8.09	33.82	111.8	45	31.5	2.4	4.4	4.19	2.29	0.29	10	11.4	12.5	29.9	11	0.93	3.69	5.66667	1.04624	无
22	1	0	58	2.8	63.67	189.48	288.6	40.6	35.1	52.8	28.2	6.26	3.46	0.402	12.4	16.5	15	42.2	10.3	0.88	4	7.75862	1.88065	有
23	0	1	64	2.3	29.23	358.49	281.3	41.2	37.2	102	51	5.76	3.63	0.19	11.9	14.2	13	34.9	12.1	1.03	4.32	11.5625	1.54839	无
24	1	0	75	2	13.13	75.41	69.6	42.3	26.8	5.7	14.9	5.46	3.28	0.26	11.7	14.2	14.2	28	10.9	0.93	2.69	6.8	1.32022	无
25	1	0	68	2.2	39.17	406.3	259.9	32.4	26.1	93.7	44	3.89	2.01	0.24	10.6	11.7	15.6	28.2	10.4	0.89	3.32	5.03571	1.52163	无
26	1	0	68	2.5	90.69	294.24	309.3	39.5	25.3	219.3	56.6	3.89	2.56	0.25	10.4	12.8	13.1	33.5	12.1	1.03	3.7	3.06897	1.58746	无
27	1	0	54	3	17.21	212.11	337.8	39.4	27.3	73.3	32.8	3.57	2.61	0.18	10.4	12.1	14.9	38.1	11.2	0.96	3.6	2.83333	0.951629	无
28	0	0	58	3.5	16.83	133.07	82.1	40.5	27.7	3.3	9.5	4.76	3.05	0.23	10.3	12.1	14.8	30.6	10.8	0.92	2.9	2.58333	1.01307	无
29	1	0	68	2.8	32.97	800	690.9	40.7	24.8	217.7	49.3	7.92	3.93	0.35	11.2	13.2	13.6	31	10.9	0.93	4.16	14	2.12364	无
30	0	1	65	3.3	13.15	800	1390.4	35.1	26.6	24.3	17.1	4.9	2.56	0.27	10.1	11.4	14.8	38.6	10.9	0.93	4.24	3.45455	1.39695	无
31	1	0	51	3.5	14.21	220.47	200.3	41.1	25.3	228.3	41.6	5.24	2.21	0.3	10.6	11.8	16.8	27	10.6	0.91	2.39	7.81818	1.86728	无
32	1	0	52	3.5	35.86	366.91	181.4	40.2	21.3	231.5	63.9	4.69	2.49	0.26	14.7	23.8	14.2	29.4	10.7	0.92	3.88	7.56	2.26777	无
33	1	1	61	3	14.43	368.88	190.8	36.4	28.6	119.6	49.2	3.92	2.01	0.23	12.5	16.3	14.9	27.7	10.5	0.9	3.4	3.5122	1.96605	无
34	1	1	51	3	16.81	800	692	39.2	26.5	1.2	375.4	9.06	6.12	0.44	10.7	12.1	13.9	22.1	10.8	0.92	5.7	2.6087	2.46503	无
35	1	1	61	4	64	27.56	416.4	47.3	32.9	95.1	35.5	7.92	4.71	0.4	11.6	14	15.3	28.3	10.2	0.87	3.44	3.04918	1.88797	有
36	1	0	72	3.2	20.71	705.28	262.6	38.5	30.8	164.9	64.7	5.02	3.42	0.35	12	16.5	13.7	31.4	9.8	0.84	4.07	3.40625	1.62704	有
37	1	1	62	3.5	17.54	800	207.1	41.1	29.1	162.9	97.4	5.97	3.65	0.29	10.4	11.6	13	38.6	12.1	1.03	3.62	2.82759	2.67351	无
38	1	1	60	4.2	31.38	220.02	381	45.7	27.4	221.9	55.3	6.18	4.4	0.24	9.9	10.9	13.1	30	11.2	0.96	4.65	3.57895	1.96509	无
39	1	0	61	2.8	21.75	800	597.5	34.2	23.3	221.1	50.8	6	4.5	0.22	11.6	15.4	13.2	29	14.1	1.21	1.7	1.30645	1.06807	无
40	0	0	65	3.5	33.65	287.5	96.7	45.2	28	92.5	46	6.26	3.75	0.32	10	10.8	14.1	39.7	11.1	0.95	4.02	14.0625	1.86059	无
41	1	1	71	3.3	6.55	147.5	1254.4	37.4	35	40	24.4	6.19	3.84	0.3	10.7	12	13.7	36.5	12.3	1.05	4.44	4.75	1.67367	无
42	0	0	54	3.5	122.93	602.51	137.8	46.1	23.2	8.1	24.9	5.06	2.66	0.27	10.5	11.9	14.2	31.3	10.5	0.9	3.13	8.66667	3.88972	无
43	1	1	79	3.5	19.48	77.45	88.9	39.5	27.4	8.5	10.8	4.66	1.74	0.15	11.5	13.5	16.5	35	10.4	0.89	2.05	3.16667	0.630915	无
44	0	1	52	1.8	13.91	62.89	78.4	47.5	23.8	2.9	5.8	5.21	3.52	0.24	10.4	11.7	13.7	33.2	10.7	0.91	3.67	2.90244	1.03292	无
45	1	1	66	3	46.23	800	221.5	41.7	28.9	107.4	35.2	7.15	4.64	0.17	11.8	16.2	13.2	38.9	10.6	0.91	4.12	2.22222	1.69516	无
46	1	1	52	3	20.55	73.87	194.8	42.4	22.7	105.5	53.6	5.33	4.21	0.12	12.7	17.7	13.3	30.6	13.1	1.12	4.3	3.59091	2.11351	无
47	1	1	47	2.8	64.38	400.64	292.7	39.4	29.4	171.3	130.8	7.29	5.39	0.28	12.3	18.1	13.6	34.2	11.8	1.01	3.07	3.15385	1.26496	无
48	0	1	66	2.2	16.16	10.1	75	45.1	26.5	5.4	12	4.41	2.53	0.27	12.1	16.6	13.4	31.5	11.5	0.98	3.91	2.90909	1.89222	无
49	0	1	50	3.5	10.72	428.96	52.1	51.4	25.3	4.4	12.3	6.14	3.94	0.4	9.3	10.3	11.5	27.4	10.9	0.93	4.44	3.39583	0.982955	无
50	1	0	52	3.5	8.03	272.2	57.6	39.5	21.2	3.7	9.4	4.85	2.85	0.26	11.4	13.7	12.1	31.4	11.7	1	3.32	6.23077	0.842105	有
51	1	1	52	3.6	36.95	762.46	114.8	39.7	26.5	2.4	4.7	4.8	2.58	0.22	9.9	11.2	12.2	32.6	13.2	1.13	4.14	4.38889	1.40065	无
52	0	0	65	2.8	10.29	53.63	90.2	46.1	26.2	2.7	5.8	9.17	7.37	0.33	9.7	10.7	16.2	29.8	12	1.03	2.22	4.5	0.440367	无
53	0	1	69	3	22.5	81.37	312.3	43.2	26.8	71	38.9	4.1	2.67	0.22	11.5	14.2	13.6	28.8	11.3	0.97	3.57	6.64706	1.26283	有
54	0	1	39	3.5	27.64	208.92	247.9	41.8	23.2	69.7	39.7	6.52	4.69	0.35	10.3	11.7	14	30.1	14	1.2	3.4	2.325	2.65006	无
55	1	1	67	4.5	7.82	8.32	223.2	40	30.6	250	112.5	6.81	4.91	0.22	11.7	15.2	12.6	33.9	11.8	1.01	3.96	1.68116	3.82649	无
56	1	0	27	3	15.4	187.87	461.8	39.9	27.7	154.5	65.7	5.6	3.6	0.3	11.4	13.8	15.5	30.9	13.8	1.18	2.99	6.15385	2.10395	无
57	1	1	48	2.8	21.69	129.51	270.2	40.6	32.7	237.4	103	6.34	3.9	0.36	13.3	19.3	13.3	31.5	11.4	0.97	4.5	6.36667	1.52812	无
58	1	0	72	8	8.9	318.69	376.7	38.3	33	86.4	37.3	7.19	5.17	0.33	10.3	11	14.1	29.3	13	1.11	5.5	3.04255	1.53655	无
59	0	0	66	9.5	8.75	24.93	88.3	43.7	31.3	4.1	9.9	7.87	4.08	0.32	9.8	10.9	12.7	30	10.5	0.9	3.36	6.97778	0.40678	无
60	1	0	68	3.5	9.2	25.35	374.9	43.2	32.3	179.7	79.1	5.02	2.79	0.28	12.6	16.6	15.1	28	11.3	0.97	3.79	6.2	1.54165	有
61	1	1	56	3.5	2.89	614.16	217.7	34.9	26.1	69.6	44.8	3.82	2.54	0.2	11.3	14.3	12.6	28.8	13.2	1.13	3.88	2.11765	1.56469	有
62	1	1	59	3.5	13.25	260.43	233.4	43.3	24	60.2	31.7	6.48	4.35	0.25	10.4	11.5	12.4	26.5	11	0.94	3.93	2.73585	1.66451	无
63	0	1	44	2	8.44	120.55	324.5	43.5	29.1	183	88.6	5.9	3.61	0.23	12.2	16.5	12.5	31.6	10.9	0.93	4.11	2.60714	2.07799	无
64	1	0	66	3	8.13	22.43	107.7	44.4	24.1	5.9	10.4	7.6	5.17	0.26	11.1	12.8	15.8	31.7	12.5	1.07	3.07	7.10345	0.875312	无
65	0	0	67	3.3	14.02	125.03	622.2	43.8	30.6	238.8	115.7	5.51	3.34	0.38	11.2	13.2	14.9	30.7	11.3	0.97	3.88	5.48387	0.932387	无
66	0	1	64	3.5	15.84	423.45	65	40.1	26.3	4.8	12.6	6.64	3.59	0.21	10.6	12.8	15.7	36.8	11.9	1.02	3.24	8.125	0.784	无
67	0	0	51	3.1	22.45	15.18	89.9	44	29.5	4.7	11.6	4.11	2.99	0.33	11	13.1	14.2	36.3	11.4	0.97	3.46	3.29167	0.883792	无
68	1	0	60	3.8	9.06	53.87	692.2	44.5	32.7	88.6	36.1	6.27	3.73	0.37	11.6	13.3	12.6	39	10.3	0.88	4.01	7.60714	1.17715	无
69	1	1	56	4.1	13.9	407.86	225.8	39.7	24.3	127.5	67.7	6.23	4.43	0.26	10.9	13.2	15	30.7	11.9	1.02	3.31	1.7069	1.51993	有
70	0	0	63	2.8	7.08	75.1	76.1	51.7	33.2	2.7	8.2	5.76	2.9	0.27	9.9	10.8	15.8	31.1	10	0.86	2.59	9.11111	0.888235	无
71	1	1	68	3.5	8.3	255.29	234.1	34.2	30.2	25.5	35.5	3.51	1.9	0.19	10.2	11.5	14.1	33.2	11.2	0.96	3.32	3.87097	1.40064	无
72	1	0	69	3.5	13.04	296.66	112.2	41	29.2	4.5	14.8	5.73	3.53	0.33	10.6	13.3	12	28.4	10.8	0.92	2.69	6.7037	1.22013	有
73	1	1	58	2.2	9.89	175.38	163.3	44	34.5	116.5	65	4.04	2.33	0.2	13.7	17.8	13.3	34.4	11.2	0.96	3.11	6.17391	1.49245	无
74	1	1	48	2.5	17.55	106.03	310.6	38	28.1	193.5	78.6	8.07	5.56	0.34	11.5	14.3	14	34.6	12.6	1.08	4.11	3.73077	2.88416	无
75	1	0	62	2.5	11.38	554.53	100.1	43.2	18.5	2.5	7	5.49	3.62	0.2	11.8	16.1	13.2	29	9.9	0.85	3.47	6.16667	0.830065	无
76	1	1	66	2.1	12.58	65.76	311.3	34.4	28.3	218.1	91.5	4.02	2.7	0.27	12.8	18.2	14.1	29.3	10.2	0.87	4.45	1.775	0.879089	无
77	0	1	55	3.5	31.04	423.78	257.7	42.6	28.3	45.2	45.4	9.61	7.59	0.35	10.7	12.4	10.4	32.3	11.9	1.02	7.32	2.45614	2.56679	无
78	0	0	60	1.8	5.35	6.33	64.6	41.2	30.1	5.9	19.1	4.82	2.98	0.24	10.7	12.2	14.5	31.6	12	1.03	3.25	8.77778	1.08649	无
79	0	1	51	3.1	11.44	443.91	367.7	40.5	29.2	106	51.4	8.18	5.98	0.22	11.8	15.4	10.1	27.4	15.1	1.29	2.4	2.26154	1.42475	无
80	1	0	49	2.4	10.93	14.32	300.8	40.6	27.7	36.7	22.7	4.35	3.07	0.22	10.5	11.9	12.8	37	10.2	0.87	2.97	5.94444	1.24178	无
81	0	1	56	2.5	6.8	108.45	205.5	40.8	21.8	87.1	38	2.86	1.13	0.23	11.5	14.6	18.3	25.6	10.8	0.93	2.47	3.08333	1.67807	无
82	0	0	61	3.6	14.09	483.16	682.7	34.4	22.2	142.1	81.6	6.42	4.35	0.26	11.7	15.4	15.9	23.4	12.5	1.08	4.95	2.28302	1.20494	有
83	1	0	56	3.5	18.83	201	716.5	39.8	24.9	138.3	58	5.83	4.19	0.24	12.8	16.4	19	26.2	10.8	0.93	5.09	3.77419	1.6109	无
84	1	1	73	4	33.32	520.56	398.9	34	25.2	58.2	12.5	7.45	4.11	0.2	10	9.7	19	26.2	11.4	0.98	3.2	1.38182	1.44739	有
85	1	0	70	3.5	13.7	144.19	539.1	41.5	26.8	207.9	92.2	4.72	3.54	0.26	10.2	11.7	20.2	23.9	10.7	0.92	3.7	3.07143	0.748073	无
86	1	0	59	3.7	10.93	106.53	911.8	36.3	27.6	196.7	86.6	5.42	4.28	0.33	11.6	15.1	20.2	31.4	12.9	1.11	4.95	2.27273	1.23297	有
87	1	1	44	4.2	34.6	800	269.1	42.5	23.7	216.4	97.1	7.24	4.66	0.44	13	18.4	19.2	29.3	12.7	1.1	4.59	1.61111	1.72814	无
88	0	1	59	2.5	26.51	286.12	359.7	34.6	25.3	219.8	89.1	7.68	6.09	0.26	12.2	15	19.1	26.9	12.9	1.11	4.45	1.37705	2.16443	无
89	0	1	68	4.4	9.85	135.22	69.1	41.6	25.1	3.8	11.5	5.86	4.17	0.29	9.6	10.3	17.6	31.6	11.6	1	4.96	3.52941	0.731132	无
90	1	1	50	2	18.31	459.8	170.9	40.7	28.4	109.1	40.3	6.51	3.99	0.3	11.9	15.5	20.1	27.2	11.4	0.98	3.79	2.32857	2.96705	无
91	1	0	56	2.2	7.63	33.49	53.5	43.1	32.5	5	12.6	7.83	4.3	0.31	10.9	13.3	18.9	29.2	11.5	0.99	2.84	7.14286	1.0837	无
92	0	1	58	2.3	10.63	124.29	168.4	41.8	35.1	133.1	65.2	7.26	5.12	0.19	12.7	16.7	19.7	26.6	10.5	0.9	3.79	3.22917	1.40071	无
93	0	1	63	5	25.53	21.36	119.6	36.7	32.7	192.9	90.3	5.79	4.56	0.18	12.7	18.1	21.5	27.8	13.5	1.17	2.86	1.58696	1.61576	无
94	0	0	72	2.3	8.09	7.64	65.8	34	40.4	4	10.6	5.43	2.65	0.13	10.8	12.9	18.9	26.5	11.7	1.01	3.49	4.8	0.601896	无
95	0	1	68	2.3	12.4	214.57	444.2	38.3	31.1	391.8	153.6	6	4.47	0.27	10.5	11.6	18.1	27.8	11.8	1.02	6.2	0.873418	1.39962	无
96	1	1	49	4	20.26	139.27	360.1	36.2	25.6	310.7	122.3	5.93	2.58	0.47	12	14.3	18.6	33.6	10.9	0.94	4.18	3.48529	2.09226	无
97	1	1	67	5.5	21.77	498.99	790.9	31.4	26	111	46.8	8.16	4.55	0.3	13.2	18.6	17.2	29.1	11.9	1.04	4.78	2.4881	0.937707	无
98	1	1	54	5	11.82	136.02	432.4	36	23.4	130.7	54.5	5.7	3.75	0.26	11.3	14.3	18	24	10.1	0.87	3.17	3.04348	3.15115	无
99	1	1	49	3.5	12.08	463.65	186	39.5	28.6	179.1	105.5	6.17	3.86	0.27	9	9.5	20	28.5	9.8	0.85	3.3	2.60714	3.61642	无
100	0	1	51	2.2	11.56	81.39	305.1	36.9	26.1	202.2	73	6.53	3.61	0.31	12.8	17.4	18.2	31.3	11.3	1.02	4.67	3.07692	1.98883	无
101	0	0	43	3.5	14.36	23.61	444	33.4	37.9	104.6	48.1	6.45	3.74	0.39	10.8	12.3	20.2	27.9	9.9	0.86	6.8	2.48611	1.08561	无
102	1	1	60	3.8	40.29	560.48	203.8	37.5	24	32.2	18.6	3.17	1.83	0.22	11.1	13.8	17.2	29.2	10.4	0.93	3.04	2.78125	1.69993	有
103	1	1	50	2.4	10.78	58	275.9	37.4	26	4.5	5.1	9.23	4.36	0.3	10	10.6	17.3	27.9	9.1	0.78	3.74	4.4878	2.93165	无
104	1	1	66	7	18.97	800	384.7	23.7	23.9	231.7	77.1	6.04	3.8	0.21	12.4	16.9	17.4	31.9	13.3	1.18	4.42	1.62319	0.640614	无
105	0	0	61	3.8	9.07	116.53	55.3	34.9	28.3	1.4	7.5	8	4.62	0.29	9.6	10.4	17.6	31	9.6	0.83	3.58	8.28571	0.885135	无
106	0	0	57	2.2	17.1	206.27	259.4	34.5	28.4	40.1	27.1	6.16	4.4	0.21	10.4	12.4	17.2	31.6	10.4	0.89	4.78	1.60656	3.30563	无
107	1	0	57	1.2	7.93	58.63	54.8	41	24.5	4.3	11.1	4.34	2.55	0.27	11.2	13.3	18.5	31.6	11.1	1	2.42	4.375	1.08383	无
108	1	1	56	3	10.78	151.4	56.7	36.1	21.1	3.7	6.5	3.51	1.92	0.18	9.9	10.4	18.4	26.5	10.2	0.93	2.2	3.08333	1.15546	无
109	1	1	52	4.5	4.3	219.33	227.3	34.5	31.5	194.1	85	8.46	5.59	0.3	11.3	13.8	17.9	29	10.1	0.87	3.58	1.5102	1.44349	无
110	0	1	72	3	9.49	360.48	99.6	32	28.5	75.2	61.7	3.94	2.29	0.26	10.6	12.4	19.7	33.6	12.6	1.17	3.37	2.01887	1.22733	无
111	1	0	66	4.5	21.74	343.5	479.3	35.2	25.1	92.9	76.7	9.24	6.05	0.4	12.1	14.4	19.4	29.1	11.3	1.05	4.78	2.17582	1.56221	无
112	1	0	56	2.8	10.9	878.4	353.9	36.9	25.6	71.1	59.6	3.43	1.66	0.25	11	13.5	17.8	28.1	10.5	0.94	3.54	3.85714	2.43363	无
113	1	0	63	3.5	6.96	20.47	275.8	39.8	22.8	4.2	10.4	3.87	1.84	0.19	12.1	16.7	19.6	27.9	10.6	0.98	2.61	3.04444	3.86	无
114	0	0	70	2.5	15.96	483.03	555.2	34.8	25.6	4.6	11.5	4.11	2.4	0.17	12.3	16.5	18.7	26.6	10.9	0.98	3.09	3.67647	1.61158	有
115	1	1	58	2.2	15.23	19.92	274.9	35.5	22	249.6	103.4	6.89	4.32	0.41	12.1	13.7	17.6	26.5	12.1	1.12	4.01	2.05714	2.01184	无
116	1	0	72	2.3	14.46	414.51	364.5	41.1	24.6	127	109.7	5.38	3.67	0.27	14.1	21	18.5	27.9	11.2	1.01	3.04	2.23913	1.23576	无
117	1	1	49	3.5	11.57	134.96	183.2	44.5	26.6	1.8	9.3	9.3	4.81	0.41	10.5	12.6	16.5	34.4	10.6	0.98	6.35	7.14286	1.31088	有
118	1	0	50	3.5	8.5	349.46	426.1	44.1	23	154.5	138.3	8.66	5.92	0.18	12	14.6	17.3	24.8	10.9	0.98	3.5	2.57746	1.97472	无
119	1	1	65	1.1	18.1	229.06	685.4	29.6	18.8	229.4	224.5	6.2	4.58	0.24	11.4	13.8	18.6	34.5	15.2	1.41	5.67	1.44828	1.20195	无
120	1	0	66	3.2	20.69	337.76	269.7	29.3	20.1	6.9	18.8	3.24	1.02	0.2	11.5	13.5	19.7	28.9	11.2	1.01	1.77	5.29412	0.405063	无
121	1	0	47	4.5	23.62	800	501.1	32.2	31.2	82.1	69.5	5.19	3.65	0.39	11.4	13.9	19.9	27.7	13.2	1.22	2.95	1.74074	1.11913	无
122	0	0	68	2.5	31.26	189.39	638.2	39.2	33	294.6	125	5.55	3.71	0.27	13.7	20.2	13.9	41.8	13.6	1.16	4.66	3.65714	0.752766	有
123	0	1	51	3.5	7.12	530.14	121.2	40.8	29.7	2.4	11.8	3.89	1.76	0.28	9.9	11	19.1	27.3	11.6	1.05	4.19	4.88571	0.608889	无
124	1	1	61	4.5	7.03	313.73	483.7	34.4	17.7	214.2	73.5	4.95	2.68	0.28	12.5	15.8	18.2	26	11.3	1.01	3.3	2.78846	2.09076	无
125	1	0	57	3.2	11.15	118.57	82.8	38.1	25.7	2.7	9.6	3.49	1.23	0.23	11.5	13.9	17.8	27.2	11.2	1.04	2.58	5.58065	0.804469	无
126	1	0	72	2.8	13.61	276.69	423.6	38.9	22.4	224	57.2	4.16	2.53	0.22	12.5	15.8	18.2	25.7	10.8	0.97	3.66	4.46429	1.22851	有
127	1	1	50	4.5	8.4	141.55	362.1	47.7	28.4	11.3	25.3	7.35	6.68	0.27	12.1	17.2	16.5	25.9	12.4	1.1	3.92	3.71429	3.88842	无
128	0	1	57	2.5	6.27	86.01	297.6	35.1	19.1	269.8	88	6.01	3.56	0.23	12.1	15.3	17.5	33.8	12.2	1.08	3.47	2.04054	1.56613	无
129	0	0	71	4.5	37.16	800	270.7	34.6	26.8	145	54	5.96	3.4	0.19	11.5	13.4	18.7	26.2	10.8	0.93	3.68	4.32609	1.68297	无
130	1	0	70	1.3	14.16	550.37	381.3	36.6	28.8	172.4	56.3	4.26	2.55	0.31	12	15.3	17.7	24.9	11.2	0.95	3.21	3.26316	1.59317	无
131	1	1	64	1.8	13.36	110.4	333	36.5	28.8	58.4	13.3	7.88	4.93	0.37	11.4	13.7	18.5	28.6	11.2	0.92	3.77	3.1746	1.66766	无
132	1	1	66	3	48.46	800	469.8	34.5	16.6	238.5	99.3	7.46	5.61	0.25	10.8	12.8	17	28.3	12.5	1.04	4.21	0.944444	2.68289	无
133	1	1	70	3.3	10.32	61.81	218.7	36.2	18.9	110	39.1	4.9	3.28	0.21	11.6	14.8	17.3	28.1	11.8	0.98	3.54	3.44118	1.24558	无
134	1	1	67	2	16.3	85.39	639.4	32.6	23.2	57	30.9	6.52	3.41	0.36	11.3	14	18.6	26	10.5	0.86	3.84	3.2029	1.02564	有
135	1	0	65	2.7	23.6	9.87	385	35.9	24.3	167.4	59.4	5.53	3.4	0.14	11.3	14.3	18.5	27.7	11.7	0.97	2.99	3.74419	1.41068	无
136	0	1	64	2.4	7.31	80.46	124.9	41.9	22.4	4	15.9	4.32	2.72	0.15	9.8	10.8	16.2	26.4	12.9	1.07	3	3.5	2.2874	无
137	1	1	66	2	11.41	131.12	297.8	35.4	19.3	345.1	166.2	6.77	4.5	0.26	11.5	12.5	18.3	35.7	16.9	1.4	4.17	1.38095	1.12874	有
138	1	1	73	4.2	6.61	184.6	70.3	34.2	23.3	3.2	13.6	4.92	2.52	0.15	10.5	11.6	19.5	32.8	12.6	1.01	2.9	4.08889	0.57672	无
139	0	0	50	2.3	11.07	249.13	410.5	39.7	26.2	30.9	36.1	4.66	2.8	0.28	12	15.4	17.7	28.2	11.4	0.94	2.58	2.01724	2.2408	有
140	1	1	54	2.7	11.55	794.48	98.1	39.3	25.4	0.6	4.9	6.3	4.01	0.18	11.1	14.2	17.9	26.2	11	0.93	2.66	2.56897	1.13295	无
141	1	1	75	3.5	8.55	59.48	248.5	31.7	27	100.9	86.5	3.51	1.85	0.16	11.9	13.7	18.7	29.4	12.6	1.07	3.76	1	2.29565	有
142	1	1	66	3.5	60.15	509.36	84.2	40.4	29.8	6.8	15.4	11.27	6.49	0.33	10.1	11.4	18.5	25.9	12.8	1.03	3.74	3.60606	0.878307	无
143	1	0	68	2.5	7.07	82.07	431.3	34.8	20.9	71.8	54.5	4.91	2.77	0.23	11.7	15.4	17.5	25.2	11.8	1	4.08	3.97619	1.88574	无
144	0	0	71	1.8	8.66	141.51	178.8	34.9	18.7	314.4	333.8	6.97	4.1	0.32	12.7	17.4	16.8	30.2	13.8	1.15	4.55	1.30986	1.46566	无
145	1	1	56	2.6	13.86	800	474.5	34.1	20.5	155	141.1	6.71	4.35	0.25	12.2	15.6	18.3	31	12.6	1.05	3.22	1.56579	1.48401	无
146	1	1	71	3.7	6.75	69.31	361	37.5	22.1	45.4	38.5	6.09	2.89	0.23	11.5	13.7	16.4	27	11.3	0.96	2.65	5	2.07318	无
147	1	1	69	1.5	6.2	14.17	244.1	37.4	36.2	88.8	71.7	5.95	3.41	0.25	11.1	13.7	19	27.4	11.8	0.98	3.46	3.29091	1.42971	无
148	1	1	57	2.9	16.22	337.61	361.4	38.3	26.8	154.8	128.1	7.86	5.63	0.44	11.7	14.5	18.4	31.5	12.6	1.02	5.6	1.45122	1.10791	无
149	1	1	48	2.2	7.91	33.13	950.4	42.4	29	25.7	25	5.24	2.83	0.27	11.7	15.4	18.6	33.7	11.2	0.92	3.01	4.59524	1.0284	有
150	1	1	48	1.6	15.75	3.86	403.3	38	22.5	143.3	112.9	10.52	8.3	0.24	11.2	13.4	17.6	27.9	18.3	1.5	5.03	2.09836	1.67363	有
151	0	1	61	4.5	9.24	67.67	310.4	38.1	20.6	96.5	65.5	5.58	4.09	0.28	13.3	17.1	17.7	27.4	12.1	1.03	3.74	2.09091	1.15247	无
152	1	0	54	3.1	21.35	415.9	440	43.8	25.5	102.3	66.1	7.34	4.27	0.33	10.7	12.5	18	28.7	12.2	1.04	4.67	2.54321	1.73929	无
153	1	1	53	2.2	8.03	8.69	48.8	40.5	22.7	4	16.4	7.73	5.46	0.19	10.1	12	17.8	28.2	11.8	1	2.4	1.78082	0.972826	有
154	0	0	47	3.5	18.62	105.5	341.3	36.5	19.9	135.9	108.6	4.71	3.36	0.24	13.9	22.4	17.1	28.7	12.5	1.06	3.46	4.45	1.65805	无
155	1	1	64	3	24.17	469.71	138.9	34.5	22.8	69.4	61.8	2.88	1.67	0.15	11.2	12.2	18	29.2	13.2	1.1	2.19	2.46875	1.51643	无
156	1	0	58	2.5	18.29	364.64	1254.9	33.5	15.7	227.3	197.7	7.15	5.18	0.27	10.9	12.4	15.3	31	12.4	1.03	6.11	1.37838	1.24742	有
157	1	1	63	2.2	12.21	800	196.4	31.7	35.8	204.1	72.7	5.43	3.73	0.25	10.4	12	18.7	28.5	12.4	1.05	3.19	2.4	1.46934	有
158	0	1	62	1.5	8.06	206.62	476.6	39	19.8	115.9	78.3	5.28	3.64	0.18	12.2	15.7	17.7	27.1	12	0.98	3.69	2.7	1.11017	无
159	1	0	71	3.5	5.3	117.39	726.1	35.4	23.2	10.8	16.5	3.69	2.75	0.21	9.7	10.4	16.7	26.1	10.5	0.86	3.77	2.95652	1.11879	有
160	1	1	58	2.1	14.22	188.1	359.4	40.3	25.8	131.5	106.8	5.66	3.34	0.35	10.9	14.2	17.5	24.9	10.6	0.86	4.44	2.7193	1.81436	有
161	1	1	65	2.2	8.09	164.62	718.1	33.2	21.3	91.1	75.3	7.16	4.26	0.21	11.6	15.2	16.8	27.5	11.6	0.92	3.53	3.42105	1.70469	无
162	0	1	73	2.1	10.68	166.36	338.1	34.2	20	130.4	104.4	5.83	4.12	0.23	11.4	12.8	17.3	32.6	14.7	1.23	3.84	0.870588	1.9484	无
163	1	1	47	1.7	6.87	323.91	563.5	39	27.2	31	34.4	6.37	3.75	0.28	10.5	12.7	17.4	27.1	11.9	0.95	4.78	2.48333	1.65911	有
164	1	1	8	3.3	13.34	458.83	270.7	37.6	29.9	184.8	148	9.27	3.84	0.24	11.9	14.8	17.3	28.4	12.8	1.06	3.73	2.32432	1.67251	无
165	0	1	52	1.7	6.17	34.89	307.9	39.3	25.5	156.6	117.5	6.21	3.04	0.22	12.5	16.4	18	26	9.9	0.78	3.5	4.21429	3.0858	无
166	0	0	51	4	41.63	170.99	119.9	37.5	30.6	2.9	11.2	7.89	5.73	0.3	11.1	13.7	16.7	29.6	12.6	1.08	4.65	2.75	0.810127	无
167	0	1	55	3.1	7.86	2.67	185.3	42.3	26	6	13.6	4.47	2.73	0.2	11.6	12.8	18.6	25.7	12.4	1.02	1.79	2.36735	1.74359	无
168	1	0	52	3.5	18.58	2.99	83.7	32.4	32.5	1.7	6.3	5.19	2.6	0.24	9.6	10.7	17.8	26.6	11.9	0.97	2.51	5.47368	0.593939	有
169	1	1	59	3.8	28.99	453.2	278.2	44.7	27.3	58.7	62.9	4.42	3.1	0.18	10.1	10.9	16.5	25.7	11	0.92	4.33	3.1	1.56696	无
170	1	1	67	2	6.57	45.58	261.8	32.8	20.6	161.8	145.1	3.45	1.82	0.17	12.1	15.2	16.7	32	12.8	1.1	3.71	2.71429	2.51969	无
171	0	0	66	2.2	8.61	17.23	749.9	38	22.9	195.3	115.5	4.6	2.85	0.17	13.4	19	18.9	25.2	11.5	0.93	3.36	3.35135	1.28859	无
172	1	0	58	3	9.38	248.29	247.4	41.1	26.3	135.5	109.6	2.67	1.87	0.1	10.2	11.5	19.2	27.7	11.2	0.9	2.92	1.78571	1.50872	无
173	0	0	54	2.5	8.86	37.24	93.9	42.3	30.7	2.1	7	4.44	2.79	0.22	9.6	9.9	19.9	26.4	11.7	0.99	2.53	2.69048	1	无
174	0	0	65	2.5	15.93	652.98	419.8	40.6	24.3	47.3	30.6	5.37	3.37	0.16	12.6	18.6	16.7	22.2	10.5	0.87	3.52	2.50943	1.25467	无
175	1	0	66	2.2	6.52	43.63	720.9	31.9	26.4	191.3	126.7	5.75	3.77	0.34	11.2	12.9	17.8	25.9	11.6	0.94	4.45	3.2093	1.15804	无
176	0	0	72	2.1	18.28	149.24	612.4	34.9	31	136.9	95.9	8.03	4.46	0.31	11.8	14.2	18.8	25.5	12	0.96	3.7	1.34921	1.34981	有
177	1	1	60	2.2	21.47	2.58	74.6	38.4	30.3	2.7	10.5	8.47	5.06	0.25	10.6	12.2	18.7	26.5	10.9	0.89	2.65	0.814685	1.24118	无
178	0	1	65	1.9	10.8	800	56.2	35.2	30.1	2.4	11.9	5.38	3.04	0.23	10.2	11.5	18.2	25	10.9	0.89	2.99	3.52	0.379888	无
179	0	0	63	2.5	13.03	616.85	368.9	41.7	25.8	13.2	18.8	4.83	2.58	0.25	10.9	12.7	20.2	22.6	10.3	0.84	4.02	4.75676	0.907744	无
180	1	1	52	3.1	9.23	74.89	271.3	37.4	21.5	96.8	75.5	3.88	2.45	0.18	12.5	17.9	17	26.8	11.2	0.92	3.52	3.23333	2.15144	无
181	1	1	64	2.2	5.19	1.36	588.3	32.6	23.4	164.5	113.6	4.99	3.34	0.25	11.3	13.8	17.9	24.1	11.7	0.93	4.24	4.13793	1.60124	无
182	1	1	45	4	41.84	579.04	228.2	41.9	19.6	161.8	128.8	8.33	3.42	0.38	11.1	12.9	18	29.4	12.6	1.04	4.12	3.4898	1.72709	有
183	0	0	66	3.8	45.35	800	591.5	40.7	27.8	98.4	69.2	7.04	5.01	0.3	11.6	14.8	16.1	23.3	13.7	1.14	5.67	2.21053	1.33486	有
184	0	0	67	2.5	7.32	122.31	70.8	37	22.4	1.5	8.2	5.05	3.06	0.28	11.1	13.3	17.9	26.2	11.1	0.91	2.06	4.10811	0.981395	无
185	1	1	64	3.2	13.39	409.96	290.7	28.9	28	201.6	111.5	11.07	8.37	0.3	12.3	15	18.7	27.6	13.3	1.12	4.43	1.16522	1.06296	无
186	1	1	48	2.2	4.91	48.96	276.6	38	17.2	119.1	77.2	6.78	4.53	0.28	12.2	15.1	18.4	26.7	11.1	0.91	2.88	1.80645	1.46873	无
187	0	1	69	1.3	11.38	539.91	299.5	44.4	31.4	95.8	61.3	6.19	3.98	0.26	13.6	19.7	19.2	23.5	11.2	0.92	4.45	2.28571	1.71734	无
188	1	0	41	5	52.47	800	222	39.9	29.9	86.2	62.5	6.93	5.27	0.32	11.9	15.2	17.1	24.6	10.3	0.78	4.93	2.13725	2.15147	有
189	1	1	42	3.5	12.53	300.84	365	36	20.3	95.7	72.8	6.75	4.29	0.22	12.2	15.9	16	21.8	10.4	0.79	4.22	2.76667	2.34195	无
190	1	0	65	3.5	36.37	83.2	103.2	41.4	29.3	2.1	8	6.51	3.39	0.25	9.7	10.6	16.6	23	11.5	0.94	4.32	5.82222	0.846809	无
191	1	1	58	3.1	17.5	248.57	636.6	37.2	29.1	20.8	24.5	8.39	3.46	0.16	11.8	15.6	18.9	28.5	11.3	0.98	3.1	3.55172	1.31776	有
